# Supplementary material for: Facile Synthesis and Characterization of Palm CNF-ZnO Nanocomposites with Antibacterial and Reinforcing Properties
Source: Int J Mol Sci. 2021 May 28;22(11):5781. doi: 10.3390/ijms22115781 (PMC8197859; doi:10.3390/ijms22115781)
Supplement: Supplementary file 1 [file ijms-22-05781-s001.zip]

Archive with 1 entries (1 files):
- ijms-1209155-supplementary.pdf
